# Supplementary material for: Efficacy and Safety of Gegen Qinlian Decoction for Pediatric Diarrhea: A Systematic Review and Meta-Analysis
Source: Evid Based Complement Alternat Med. 2022 Sep 8;2022:4887259. doi: 10.1155/2022/4887259 (PMC9477636; doi:10.1155/2022/4887259)
Supplement: Supplementary Materials — Table S1: search strategy. Table S2: PRISMA checklist. [file 4887259.f1.zip]

Archive with 2 entries (2 files):
- Table S1 PRISMA Checklist.pdf
- Table S2 Search Strategy.pdf
